# Supplementary material for: Methyl 2-(1H-indole-3-carboxamido)­acetate
Source: Acta Crystallogr Sect E Struct Rep Online. 2011 Feb 26;67(Pt 3):o742. doi: 10.1107/S1600536811006660 (PMC3052031; doi:10.1107/S1600536811006660)
Supplement: Supplementary file 2 [file e-67-0o742-Isup2.hkl]

# 
# h,k,l, Fc-squared, Fo-squared, sigma(Fo-squared) and status flag 
# 
data_I
_shelx_title ' ZENGXCH_9 in P2(1)2(1)2(1)' 
_shelx_refln_list_code          4 
_shelx_F_calc_maximum       48.83 
_exptl_crystal_F_000       488.00 
_reflns_d_resolution_high  0.8674 
 
loop_ 
 _symmetry_equiv_pos_as_xyz 
 'x, y, z' 
 '-x+1/2, -y, z+1/2' 
 '-x, y+1/2, -z+1/2' 
 'x+1/2, -y+1/2, -z' 
 
_cell_length_a     8.0024 
_cell_length_b     9.1279 
_cell_length_c    15.9767 
_cell_angle_alpha  90.000 
_cell_angle_beta   90.000 
_cell_angle_gamma  90.000 
 
_shelx_F_squared_multiplier     1.000 
 
loop_ 
 _refln_index_h 
 _refln_index_k 
 _refln_index_l 
 _refln_F_squared_calc 
 _refln_F_squared_meas 
 _refln_F_squared_sigma 
 _refln_observed_status 
   2   0   0      826.17      823.22      4.14 o 
   4   0   0     2384.73     2130.70     14.35 o 
   6   0   0       15.75       14.15      1.35 o 
   8   0   0      326.00      330.34      6.31 o 
   2   1   0      976.46      833.67      5.70 o 
   3   1   0      613.03      582.34      5.43 o 
   4   1   0      101.58       93.37      3.06 o 
   5   1   0      177.60      190.28      5.03 o 
   6   1   0       10.01       11.20      0.84 o 
   7   1   0       74.27       73.26      2.25 o 
   8   1   0       60.39       62.84      2.80 o 
   9   1   0        0.01        0.45      0.18 o 
   2   2   0       21.62       30.28      1.70 o 
   3   2   0        1.60        3.51      0.50 o 
   4   2   0     1297.94     1305.68     10.61 o 
   5   2   0      182.50      185.59      3.39 o 
   6   2   0       29.38       31.37      2.02 o 
   7   2   0        6.76        6.47      0.97 o 
   8   2   0       44.17       42.79      2.28 o 
   1   3   0      235.72      224.79      2.27 o 
   2   3   0      509.89      509.84      6.31 o 
   3   3   0     1228.30     1202.54     10.61 o 
   4   3   0      201.92      212.42      4.82 o 
   5   3   0       58.21       61.88      2.62 o 
   6   3   0      148.73      154.43      4.55 o 
   7   3   0        9.90       10.72      1.23 o 
   8   3   0       54.21       54.68      2.48 o 
   0   4   0      782.67      783.22      7.34 o 
   1   4   0      321.21      299.98      3.09 o 
   2   4   0      544.66      576.83      7.58 o 
   3   4   0      900.48      922.73     10.42 o 
   4   4   0       53.12       72.51      1.99 o 
   5   4   0      234.01      229.52      5.23 o 
   6   4   0       48.57       46.60      2.47 o 
   7   4   0        0.82        0.08      0.29 o 
   8   4   0       19.40       21.41      1.43 o 
   1   5   0       47.66       54.55      2.39 o 
   2   5   0       52.07       61.38      2.78 o 
   3   5   0       14.83       13.39      0.82 o 
   4   5   0      611.97      671.70      8.03 o 
   5   5   0       66.45       61.87      2.68 o 
   6   5   0      130.54      129.14      3.02 o 
   7   5   0        2.06        2.63      0.53 o 
   8   5   0        3.32        4.07      0.58 o 
   0   6   0       47.73       41.86      2.09 o 
   1   6   0      119.15      117.76      3.86 o 
   2   6   0       53.88       68.58      3.16 o 
   3   6   0       49.83       52.14      1.69 o 
   4   6   0        1.35        1.26      0.36 o 
   5   6   0       97.99       92.86      3.23 o 
   6   6   0      108.48      105.05      2.63 o 
   7   6   0        3.18        4.80      0.66 o 
   1   7   0      450.02      457.94      6.14 o 
   2   7   0       18.41       17.39      1.75 o 
   3   7   0      199.62      196.75      5.86 o 
   4   7   0      129.40      132.27      4.59 o 
   5   7   0       60.72       59.98      2.46 o 
   6   7   0        0.04       -0.22      0.30 o 
   0   8   0        0.84        0.75      0.24 o 
   1   8   0       24.20       21.53      1.39 o 
   2   8   0       37.60       35.89      2.62 o 
   3   8   0        1.30        1.84      0.54 o 
   4   8   0       26.45       29.12      2.08 o 
   5   8   0        1.95        4.27      0.82 o 
   1   9   0       15.75       16.69      1.20 o 
   2   9   0      113.79      126.28      4.75 o 
   3   9   0       51.06       53.83      2.91 o 
   4   9   0        5.36        6.31      0.64 o 
   0  10   0       39.86       41.99      2.41 o 
   1  10   0       22.78       22.05      1.19 o 
   2  10   0       27.50       26.42      1.87 o 
   3   0   1      137.45      129.07      1.48 o 
   4   0   1      484.32      466.71      4.67 o 
   5   0   1       47.52       52.99      1.78 o 
   6   0   1      121.14      119.79      2.76 o 
   7   0   1       60.67       63.94      2.11 o 
   8   0   1        6.24        7.81      1.03 o 
   9   0   1       16.25       19.60      1.26 o 
  -9   1   1        3.59        2.85      0.49 o 
  -8   1   1       20.34       20.37      1.65 o 
  -7   1   1        0.16        0.08      0.22 o 
  -6   1   1       15.06       14.85      0.96 o 
  -5   1   1       75.97       84.24      3.01 o 
  -4   1   1       69.72       72.86      1.69 o 
  -3   1   1      652.83      640.61      5.94 o 
  -2   1   1     1052.90      946.67      6.40 o 
   0   1   1       98.54       86.33      1.29 o 
   2   1   1     1054.30      958.55      6.13 o 
   3   1   1      650.33      654.32      5.68 o 
   4   1   1       70.02       71.78      2.68 o 
   5   1   1       75.20       81.00      2.14 o 
   6   1   1       15.41       14.94      1.75 o 
   7   1   1        0.19        0.49      0.23 o 
   8   1   1       20.02       19.48      1.08 o 
  -8   2   1       48.66       47.61      2.47 o 
  -7   2   1       60.53       58.85      2.97 o 
  -6   2   1       81.55       83.57      3.40 o 
  -5   2   1      103.37      106.88      3.16 o 
  -4   2   1      384.92      384.75      5.91 o 
  -3   2   1       39.80       37.28      1.67 o 
   0   2   1     1109.73      900.75     22.12 o 
   2   2   1     2376.47     2068.20     10.88 o 
   3   2   1       39.43       38.33      0.89 o 
   4   2   1      385.79      388.62      5.65 o 
   5   2   1      104.21      103.47      2.00 o 
   6   2   1       81.89       86.22      2.38 o 
   7   2   1       60.03       61.39      2.06 o 
   8   2   1       47.76       52.42      2.43 o 
  -8   3   1       12.16       11.41      1.14 o 
  -7   3   1       57.15       61.94      2.95 o 
  -6   3   1       64.20       66.95      3.03 o 
  -5   3   1      146.20      147.10      4.10 o 
  -4   3   1      405.47      427.34      6.96 o 
  -3   3   1      309.78      325.83      5.65 o 
  -2   3   1     2078.08     2029.43     12.78 o 
  -1   3   1      282.30      261.89      4.10 o 
   0   3   1      440.33      352.25      2.96 o 
   1   3   1      281.26      268.69      2.51 o 
   2   3   1     2079.97     2073.72     12.63 o 
   3   3   1      309.88      312.74      5.38 o 
   4   3   1      405.35      420.36      6.71 o 
   5   3   1      145.83      140.64      3.91 o 
   6   3   1       64.68       68.25      2.96 o 
   7   3   1       57.18       59.16      2.81 o 
   8   3   1       12.29       11.27      1.08 o 
  -8   4   1        8.26        7.17      0.83 o 
  -7   4   1       10.05       10.87      1.17 o 
  -6   4   1       54.52       55.01      2.73 o 
  -5   4   1       40.17       36.56      2.08 o 
  -4   4   1       22.85       24.30      1.71 o 
  -3   4   1      111.80      120.90      3.88 o 
  -2   4   1      133.66      124.26      3.61 o 
  -1   4   1      161.77      156.90      3.70 o 
   0   4   1        7.75       12.90      1.83 o 
   1   4   1      161.22      168.88      3.51 o 
   2   4   1      135.36      126.25      3.56 o 
   3   4   1      110.51      125.62      3.80 o 
   4   4   1       23.30       33.64      1.34 o 
   5   4   1       40.83       42.53      2.19 o 
   6   4   1       54.13       50.76      2.53 o 
   7   4   1       10.34       10.15      1.08 o 
   8   4   1        7.97        6.95      0.80 o 
  -8   5   1       13.43       13.09      1.00 o 
  -7   5   1       16.41       16.09      1.31 o 
  -6   5   1       28.40       28.07      1.87 o 
  -5   5   1      188.36      194.69      4.79 o 
  -4   5   1       41.28       36.67      1.89 o 
  -3   5   1       12.27       12.06      0.65 o 
  -2   5   1       41.06       39.11      2.23 o 
  -1   5   1      175.36      204.61      4.72 o 
   0   5   1       10.75        8.85      0.63 o 
   1   5   1      177.52      206.42      4.63 o 
   2   5   1       41.11       34.26      2.04 o 
   3   5   1       12.76       12.92      0.98 o 
   4   5   1       41.68       34.16      1.84 o 
   5   5   1      187.63      184.38      4.59 o 
   6   5   1       28.35       26.40      1.38 o 
   7   5   1       16.35       16.58      1.34 o 
   8   5   1       13.35       12.86      0.98 o 
  -7   6   1       20.07       21.07      1.35 o 
  -6   6   1       20.48       22.81      1.56 o 
  -5   6   1       22.07       22.51      1.56 o 
  -4   6   1       27.25       25.46      1.61 o 
  -3   6   1      167.87      180.41      3.89 o 
  -2   6   1       19.67       19.20      1.19 o 
  -1   6   1       87.70       90.99      2.47 o 
   0   6   1      330.87      343.76      4.52 o 
   1   6   1       87.57       94.31      2.43 o 
   2   6   1       20.03       20.94      1.73 o 
   3   6   1      168.04      186.00      4.06 o 
   4   6   1       27.73       23.15      1.56 o 
   5   6   1       21.97       22.77      1.58 o 
   6   6   1       20.87       22.69      1.23 o 
   7   6   1       20.53       22.78      1.41 o 
  -6   7   1        1.33        1.11      0.36 o 
  -5   7   1       40.71       41.16      1.99 o 
  -4   7   1       32.14       34.70      1.44 o 
  -3   7   1       26.08       24.49      2.06 o 
  -2   7   1      282.00      288.31      7.11 o 
  -1   7   1       48.98       54.76      3.07 o 
   0   7   1       25.65       24.59      2.00 o 
   1   7   1       48.06       53.06      2.89 o 
   3   7   1       25.62       23.11      2.01 o 
   4   7   1       31.67       29.85      2.17 o 
   5   7   1       41.40       39.65      2.71 o 
   6   7   1        1.40        0.65      0.28 o 
  -4   8   1        6.32        5.70      0.91 o 
  -3   8   1      135.20      129.60      4.82 o 
  -2   8   1        7.09        6.58      1.10 o 
  -1   8   1        2.11        2.21      0.55 o 
   0   8   1       80.89       76.56      2.67 o 
   1   8   1        2.08        2.39      0.42 o 
   2   8   1        7.26        6.56      1.05 o 
   3   8   1      136.32      135.59      4.95 o 
   4   8   1        6.45        5.83      0.92 o 
   5   8   1       23.27       22.80      1.88 o 
  -4   9   1       29.05       30.04      1.87 o 
  -3   9   1       22.07       23.78      1.91 o 
  -2   9   1      121.26      130.15      4.79 o 
  -1   9   1       18.05       20.61      1.33 o 
   0   9   1       99.20      105.76      3.08 o 
   1   9   1       18.08       20.24      1.80 o 
   2   9   1      120.60      128.26      3.23 o 
   3   9   1       22.19       23.66      1.34 o 
   4   9   1       28.95       30.27      1.38 o 
  -2  10   1       21.35       22.14      1.75 o 
  -1  10   1       54.21       61.73      2.00 o 
   0  10   1       13.57       12.06      0.91 o 
   1  10   1       53.50       59.61      1.97 o 
   2  10   1       21.54       21.87      1.70 o 
   2   0   2      672.42      609.74      3.35 o 
   3   0   2      232.42      234.54      2.23 o 
   4   0   2       17.48       22.18      1.01 o 
   5   0   2      109.60      121.90      3.38 o 
   6   0   2      229.98      236.18      3.84 o 
   7   0   2      170.36      161.43      5.15 o 
   8   0   2       42.58       44.48      2.48 o 
   9   0   2       11.92       10.95      0.97 o 
  -9   1   2       16.62       17.45      1.22 o 
  -8   1   2       73.14       74.89      3.21 o 
  -7   1   2       74.72       78.77      3.54 o 
  -6   1   2       28.08       25.74      1.95 o 
  -5   1   2      232.86      268.11      6.19 o 
  -4   1   2      177.89      190.04      2.83 o 
  -3   1   2      545.35      533.53      5.76 o 
   0   1   2        0.18        0.05      0.06 o 
   4   1   2      177.84      171.50      4.15 o 
   5   1   2      231.56      254.63      3.06 o 
   6   1   2       28.47       25.82      1.28 o 
   7   1   2       74.57       76.32      2.30 o 
   8   1   2       73.45       75.80      2.10 o 
  -8   2   2        9.01       10.42      1.17 o 
  -7   2   2       25.25       23.58      1.90 o 
  -6   2   2        1.93        1.33      0.41 o 
  -5   2   2       13.36       13.57      2.37 o 
  -4   2   2      137.83      129.04      3.51 o 
  -3   2   2      171.34      167.00      3.63 o 
  -2   2   2      349.52      352.79      4.84 o 
  -1   2   2      886.66      769.55      6.39 o 
   0   2   2      129.93      140.78      2.38 o 
   1   2   2      887.24      787.59      3.70 o 
   2   2   2      353.57      366.24      1.78 o 
   3   2   2      171.34      180.77      4.78 o 
   5   2   2       13.28       12.38      0.69 o 
   6   2   2        2.14        2.13      0.39 o 
   7   2   2       25.00       24.23      1.29 o 
   8   2   2        8.70       10.57      0.76 o 
  -8   3   2       15.50       15.60      1.34 o 
  -7   3   2       19.25       17.69      1.61 o 
  -6   3   2      145.16      146.41      4.53 o 
  -5   3   2       93.85      104.91      3.55 o 
  -4   3   2      154.89      162.97      4.42 o 
  -3   3   2      607.35      614.13      7.95 o 
  -2   3   2      468.01      433.62      6.03 o 
  -1   3   2      164.43      172.89      3.51 o 
   0   3   2      101.84       77.39      2.09 o 
   1   3   2      162.99      165.52      2.07 o 
   2   3   2      467.00      444.62      5.87 o 
   3   3   2      604.32      607.25      7.45 o 
   5   3   2       94.49       99.22      1.78 o 
   6   3   2      145.39      145.32      3.12 o 
   7   3   2       19.18       16.67      1.45 o 
   8   3   2       15.41       15.15      1.21 o 
  -8   4   2       10.06       10.29      0.99 o 
  -7   4   2        3.96        3.62      0.66 o 
  -6   4   2        3.10        2.68      0.64 o 
  -5   4   2       87.00       75.99      3.05 o 
  -4   4   2       53.34       55.85      1.80 o 
  -3   4   2       80.79       84.57      3.28 o 
  -2   4   2      449.32      448.27      6.97 o 
  -1   4   2      143.75      151.45      3.68 o 
   0   4   2     1364.53     1222.18      9.62 o 
   1   4   2      144.45      158.45      2.34 o 
   2   4   2      451.03      459.90      6.73 o 
   3   4   2       81.62       83.67      3.11 o 
   4   4   2       53.22       54.10      1.73 o 
   5   4   2       87.66       73.58      2.84 o 
   6   4   2        3.03        2.00      0.47 o 
   7   4   2        4.12        4.28      0.72 o 
   8   4   2        9.85        9.75      0.92 o 
  -8   5   2       22.01       23.34      1.30 o 
  -7   5   2       58.72       61.83      2.58 o 
  -6   5   2      164.98      168.33      4.56 o 
  -5   5   2      180.70      189.28      4.72 o 
  -4   5   2        8.67        7.79      0.88 o 
  -3   5   2       19.11       18.85      0.83 o 
  -2   5   2      518.02      549.87      8.59 o 
  -1   5   2      351.21      364.64      6.44 o 
   0   5   2       90.74      104.55      3.17 o 
   2   5   2      518.50      560.04      8.33 o 
   3   5   2       19.17       19.04      1.24 o 
   4   5   2        8.81        7.91      0.88 o 
   5   5   2      181.28      176.45      4.47 o 
   6   5   2      165.53      157.59      3.34 o 
   7   5   2       58.66       60.22      2.49 o 
   8   5   2       21.87       19.71      1.18 o 
  -7   6   2       13.28       13.37      1.05 o 
  -6   6   2       64.01       67.76      2.64 o 
  -5   6   2      135.27      125.72      3.69 o 
  -4   6   2       20.70       17.74      1.32 o 
  -3   6   2      184.06      194.98      5.44 o 
  -2   6   2        1.27        1.17      0.37 o 
  -1   6   2       81.09       78.62      2.33 o 
   0   6   2      453.03      456.31      5.32 o 
   1   6   2       81.27       80.02      3.21 o 
   3   6   2      183.06      189.26      4.21 o 
   4   6   2       20.49       18.47      1.41 o 
   5   6   2      134.41      125.93      3.00 o 
   6   6   2       64.28       64.30      2.06 o 
   7   6   2       13.32       11.16      0.99 o 
  -6   7   2       11.59       15.53      0.88 o 
  -5   7   2       76.52       80.03      2.70 o 
  -4   7   2       53.34       49.65      2.81 o 
  -3   7   2      137.81      141.95      4.97 o 
  -2   7   2       51.97       51.96      3.04 o 
  -1   7   2       72.80       71.21      3.51 o 
   0   7   2      186.52      196.56      5.72 o 
   1   7   2       73.10       75.90      3.45 o 
   3   7   2      137.49      138.94      4.95 o 
   4   7   2       52.35       48.93      2.80 o 
   5   7   2       76.85       74.78      3.73 o 
   6   7   2       11.59       14.61      1.46 o 
  -4   8   2       19.00       19.36      1.69 o 
  -3   8   2       15.20       15.32      1.66 o 
  -2   8   2      143.10      143.91      5.23 o 
  -1   8   2       51.02       54.31      2.24 o 
   0   8   2       94.56       94.63      4.19 o 
   1   8   2       51.22       53.05      3.02 o 
   2   8   2      143.67      146.85      5.32 o 
   3   8   2       15.13       19.44      1.86 o 
   4   8   2       18.63       18.79      1.22 o 
   5   8   2       59.29       60.10      3.02 o 
  -4   9   2        1.00        1.01      0.34 o 
  -3   9   2       48.76       49.67      2.77 o 
  -2   9   2        3.52        2.06      0.56 o 
  -1   9   2       18.62       17.08      1.21 o 
   0   9   2        0.04       -0.09      0.30 o 
   1   9   2       18.47       16.87      1.19 o 
   2   9   2        3.66        3.42      1.11 o 
   3   9   2       48.88       48.07      1.89 o 
   4   9   2        1.05        0.96      0.22 o 
  -2  10   2       20.51       22.21      1.70 o 
  -1  10   2       65.09       70.81      2.12 o 
   0  10   2       21.28       21.74      1.22 o 
   1  10   2       64.89       69.85      2.11 o 
   2  10   2       20.42       22.26      1.71 o 
   2   0   3       10.60       15.18      0.56 o 
   3   0   3      344.52      330.64      2.77 o 
   4   0   3      555.97      572.70      8.96 o 
   5   0   3      176.66      166.79      2.57 o 
   6   0   3       86.93       82.76      3.59 o 
   7   0   3      186.28      166.46      5.35 o 
   8   0   3        3.93        4.15      0.78 o 
   9   0   3        7.88        7.59      0.81 o 
  -9   1   3       33.42       33.19      1.70 o 
  -8   1   3       11.29       10.63      1.24 o 
  -7   1   3       14.61       15.39      1.58 o 
  -6   1   3      147.75      156.35      4.91 o 
  -5   1   3        4.92        6.77      0.66 o 
  -4   1   3      372.51      385.17      9.64 o 
  -3   1   3      308.89      314.45      4.75 o 
  -2   1   3      244.33      268.12      3.93 o 
   2   1   3      245.16      264.97      3.23 o 
   3   1   3      310.62      321.89      4.09 o 
   4   1   3      375.47      386.63      5.23 o 
   5   1   3        5.12        7.36      0.51 o 
   6   1   3      147.08      155.72      6.73 o 
   7   1   3       14.56       13.73      0.97 o 
   8   1   3       11.32       10.88      1.22 o 
  -8   2   3        7.19        5.87      0.89 o 
  -7   2   3       56.94       56.09      2.99 o 
  -6   2   3       71.65       69.44      3.23 o 
  -5   2   3      136.89      145.44      3.13 o 
  -4   2   3      125.51      134.72      3.71 o 
  -3   2   3      467.34      461.31      6.46 o 
  -2   2   3     1714.65     1635.75     11.11 o 
   2   2   3     1715.01     1621.42      8.46 o 
   3   2   3      469.84      486.53      4.87 o 
   5   2   3      138.00      141.06      2.38 o 
   6   2   3       71.72       69.27      2.14 o 
   7   2   3       56.88       55.17      1.93 o 
   8   2   3        7.07        5.24      0.53 o 
  -8   3   3        3.56        4.63      0.75 o 
  -7   3   3      146.75      148.71      4.66 o 
  -6   3   3       36.31       34.73      2.24 o 
  -5   3   3        3.73        2.85      0.63 o 
  -4   3   3      107.18      119.74      3.89 o 
  -3   3   3      120.05      138.55      3.87 o 
  -2   3   3      342.79      337.94      5.68 o 
  -1   3   3     2057.44     1767.54     11.82 o 
   0   3   3      348.17      348.57      4.76 o 
   2   3   3      347.11      360.09      4.26 o 
   4   3   3      108.61      120.45      3.09 o 
   5   3   3        3.70        3.27      0.44 o 
   6   3   3       35.91       32.74      1.48 o 
   7   3   3      146.50      144.22      3.08 o 
   8   3   3        3.41        3.12      0.51 o 
  -8   4   3       37.05       37.86      1.88 o 
  -7   4   3       18.60       21.20      1.68 o 
  -6   4   3      357.12      364.26      7.10 o 
  -5   4   3       88.33       82.48      3.16 o 
  -4   4   3      305.89      310.85      4.32 o 
  -3   4   3       33.64       34.43      2.13 o 
  -2   4   3      856.07      825.52      9.67 o 
  -1   4   3      483.54      468.50      6.74 o 
   0   4   3      366.43      375.94      5.54 o 
   1   4   3      479.87      459.71      5.48 o 
   4   4   3      305.44      303.48      5.15 o 
   5   4   3       88.33       83.07      1.93 o 
   6   4   3      355.21      357.47      4.09 o 
   7   4   3       18.51       21.52      1.54 o 
   8   4   3       37.46       38.68      1.74 o 
  -7   5   3        9.42        8.67      0.95 o 
  -6   5   3       80.13       84.32      3.21 o 
  -5   5   3       27.38       30.11      1.86 o 
  -4   5   3      144.17      160.35      3.96 o 
  -3   5   3       14.08       15.40      1.86 o 
  -2   5   3      116.32      113.71      2.72 o 
  -1   5   3      175.86      169.83      4.54 o 
   0   5   3      970.37      927.15      9.73 o 
   2   5   3      115.90      114.30      2.87 o 
   3   5   3       13.94       13.67      1.08 o 
   4   5   3      143.26      150.63      3.85 o 
   5   5   3       27.49       27.96      1.40 o 
   6   5   3       80.40       80.31      2.34 o 
   7   5   3        9.49        9.62      0.97 o 
  -7   6   3       16.50       15.48      1.09 o 
  -6   6   3        5.60        5.87      0.76 o 
  -5   6   3       26.51       29.30      1.74 o 
  -4   6   3      315.16      329.71      5.55 o 
  -3   6   3       20.37       25.90      2.01 o 
  -2   6   3       43.11       46.41      1.91 o 
  -1   6   3      110.29      110.22      2.83 o 
   0   6   3        5.25        6.87      0.66 o 
   1   6   3      109.76      115.07      3.91 o 
   4   6   3      316.06      308.90      5.78 o 
   5   6   3       26.27       27.26      1.39 o 
   6   6   3        5.71        5.92      0.64 o 
  -4   7   3      101.60      105.14      4.12 o 
  -3   7   3       22.93       22.40      1.99 o 
  -2   7   3        8.36        8.35      1.23 o 
  -1   7   3       38.90       40.93      2.70 o 
   0   7   3      194.78      192.53      5.72 o 
   1   7   3       39.05       42.60      2.60 o 
   4   7   3      101.24      102.28      2.99 o 
   5   7   3       69.03       66.72      3.49 o 
   6   7   3       21.89       19.88      1.69 o 
  -4   8   3      115.94      119.52      4.24 o 
  -3   8   3       67.75       65.08      3.40 o 
  -2   8   3      111.96      113.74      4.64 o 
  -1   8   3        4.58        3.41      0.81 o 
   0   8   3        2.64        3.35      0.78 o 
   1   8   3        4.38        4.14      0.86 o 
   2   8   3      111.65      113.65      4.34 o 
   3   8   3       68.11       68.68      2.47 o 
   4   8   3      116.77      119.62      3.07 o 
   5   8   3        2.82        4.49      0.83 o 
  -4   9   3        7.01        6.97      0.88 o 
  -3   9   3       26.44       23.45      1.89 o 
  -2   9   3       10.62       11.04      1.40 o 
  -1   9   3       35.42       34.52      1.71 o 
   0   9   3       13.67       17.44      1.24 o 
   1   9   3       34.84       34.55      1.72 o 
   2   9   3       10.28       12.22      0.96 o 
   3   9   3       26.52       24.13      1.32 o 
   4   9   3        6.91        6.86      0.93 o 
  -2  10   3       94.80       95.32      3.44 o 
  -1  10   3       32.60       30.84      1.38 o 
   0  10   3      109.46      121.26      2.83 o 
   1  10   3       32.08       30.63      1.37 o 
   2  10   3       95.00       95.62      3.47 o 
   0   0   4       29.10       27.46      0.96 o 
   1   0   4      185.52      203.76      4.70 o 
   2   0   4     1884.17     1638.43      7.66 o 
   3   0   4       11.04       12.29      0.51 o 
   4   0   4       46.42       57.49      1.59 o 
   5   0   4        6.99        8.05      0.70 o 
   6   0   4      107.20      109.07      4.22 o 
   7   0   4       99.58       98.68      4.17 o 
   8   0   4        0.03        0.19      0.17 o 
  -8   1   4       46.77       46.60      2.56 o 
  -7   1   4       79.99       74.72      3.60 o 
  -6   1   4       17.34       16.76      1.65 o 
  -5   1   4      221.09      220.52      4.17 o 
  -4   1   4      445.52      479.09      6.46 o 
  -3   1   4      189.24      201.87      2.83 o 
  -2   1   4      486.05      452.92      5.48 o 
   0   1   4      243.12      208.01      1.88 o 
   1   1   4     1146.53     1037.03      4.20 o 
   2   1   4      488.43      443.32      4.57 o 
   3   1   4      187.95      201.27      2.91 o 
   4   1   4      445.28      452.74      4.39 o 
   5   1   4      221.82      207.30      2.70 o 
   6   1   4       17.27       17.27      1.72 o 
   7   1   4       81.10       76.35      3.65 o 
   8   1   4       46.70       48.86      2.68 o 
  -8   2   4       63.77       65.98      2.94 o 
  -7   2   4       47.56       50.99      2.84 o 
  -6   2   4      259.05      261.91      6.44 o 
  -5   2   4      139.16      147.22      6.03 o 
  -4   2   4        8.62       13.10      0.84 o 
  -3   2   4      765.29      788.89      8.90 o 
  -2   2   4      724.82      713.99      7.82 o 
  -1   2   4     1671.42     1543.83     10.38 o 
   0   2   4      136.91      126.85      1.57 o 
   1   2   4     1667.84     1462.86      5.41 o 
   2   2   4      721.95      711.71      6.25 o 
   3   2   4      762.07      764.55      6.79 o 
   4   2   4        9.11       10.60      1.04 o 
   5   2   4      140.02      140.00      2.36 o 
   6   2   4      260.50      254.99      4.07 o 
   7   2   4       48.04       50.90      3.72 o 
   8   2   4       63.34       63.51      2.95 o 
  -8   3   4        3.09        4.19      0.70 o 
  -7   3   4       67.17       69.69      3.18 o 
  -6   3   4       45.36       48.14      2.68 o 
  -5   3   4      151.25      151.32      4.40 o 
  -4   3   4      263.79      274.87      3.99 o 
  -3   3   4      112.95      116.42      3.75 o 
  -2   3   4      153.46      158.06      4.06 o 
  -1   3   4      282.58      257.57      4.77 o 
   0   3   4        2.12        2.02      0.39 o 
   1   3   4      281.46      264.34      4.02 o 
   2   3   4      151.87      154.28      3.13 o 
   4   3   4      262.19      264.73      3.06 o 
   5   3   4      151.09      150.72      2.52 o 
   6   3   4       44.88       42.61      1.67 o 
   7   3   4       67.00       66.37      2.05 o 
   8   3   4        2.99        3.15      0.38 o 
  -8   4   4        3.92        2.65      0.49 o 
  -7   4   4      157.59      166.40      4.62 o 
  -6   4   4       47.49       49.76      2.62 o 
  -5   4   4       58.26       57.51      2.64 o 
  -4   4   4       56.43       56.71      2.23 o 
  -3   4   4      294.12      280.30      6.29 o 
  -2   4   4      435.68      418.50      7.17 o 
  -1   4   4      227.30      249.16      5.18 o 
   0   4   4       47.23       37.19      1.84 o 
   1   4   4      227.87      256.64      4.41 o 
   3   4   4      294.12      298.32      4.62 o 
   4   4   4       57.16       54.43      1.74 o 
   5   4   4       58.39       53.82      1.58 o 
   6   4   4       48.18       49.05      1.53 o 
   7   4   4      158.13      159.73      3.09 o 
   8   4   4        3.76        3.13      0.47 o 
  -7   5   4        3.08        3.32      0.57 o 
  -6   5   4       16.08       20.20      1.53 o 
  -5   5   4       70.18       72.94      2.91 o 
  -4   5   4       56.26       58.79      2.38 o 
  -3   5   4       49.07       47.83      1.87 o 
  -2   5   4      195.78      191.86      3.63 o 
  -1   5   4      362.88      373.44      6.84 o 
   0   5   4       76.58       74.25      2.82 o 
   3   5   4       49.26       49.33      2.07 o 
   4   5   4       55.66       51.99      1.82 o 
   5   5   4       70.25       66.25      1.80 o 
   6   5   4       15.95       17.07      1.08 o 
   7   5   4        3.07        3.74      0.58 o 
  -7   6   4       51.02       49.92      1.84 o 
  -6   6   4       15.82       17.50      1.27 o 
  -5   6   4       61.88       65.12      2.51 o 
  -4   6   4      148.52      148.29      4.81 o 
  -3   6   4      270.10      268.56      6.57 o 
  -2   6   4        3.27        4.72      0.84 o 
  -1   6   4       13.66       13.37      1.00 o 
   0   6   4       37.25       37.56      2.34 o 
   1   6   4       13.55       12.77      1.33 o 
   3   6   4      270.23      266.40      6.81 o 
   4   6   4      148.33      154.57      5.40 o 
   5   6   4       61.12       64.87      3.51 o 
   6   6   4       15.32       14.06      1.55 o 
  -4   7   4      104.41       98.36      4.00 o 
  -3   7   4      166.39      165.16      5.44 o 
  -2   7   4       59.11       58.97      3.29 o 
  -1   7   4       46.29       41.79      2.73 o 
   0   7   4        1.78        0.83      0.34 o 
   1   7   4       46.34       44.79      2.21 o 
   2   7   4       58.71       57.82      3.10 o 
   3   7   4      167.53      167.84      5.55 o 
   4   7   4      104.09       95.84      2.88 o 
   5   7   4      102.83      102.77      4.29 o 
   6   7   4       41.55       38.09      2.30 o 
  -4   8   4       28.88       29.04      2.06 o 
  -3   8   4       24.62       23.01      2.02 o 
  -2   8   4       17.89       17.90      1.84 o 
  -1   8   4       15.22       14.16      1.66 o 
   0   8   4      334.99      343.30      7.98 o 
   1   8   4       15.21       13.15      1.51 o 
   2   8   4       18.07       16.35      1.62 o 
   3   8   4       24.72       23.96      1.45 o 
   4   8   4       28.89       29.84      1.51 o 
   5   8   4       22.52       22.01      1.77 o 
  -3   9   4       32.07       29.72      2.07 o 
  -2   9   4       26.31       26.49      2.11 o 
  -1   9   4      143.83      148.61      3.52 o 
   0   9   4       75.30       70.35      2.48 o 
   1   9   4      143.95      154.05      3.59 o 
   2   9   4       26.03       25.08      1.36 o 
   3   9   4       32.61       29.94      1.97 o 
   4   9   4       30.81       29.36      1.87 o 
  -2  10   4       15.49       13.40      1.25 o 
  -1  10   4       33.60       34.04      2.09 o 
   0  10   4       41.92       41.59      1.62 o 
   1  10   4       33.21       34.12      2.10 o 
   2  10   4       15.51       13.55      1.26 o 
   1   0   5     1288.86     1183.20      7.36 o 
   2   0   5       65.61       66.67      1.84 o 
   3   0   5      820.32      836.89      3.70 o 
   4   0   5      427.39      462.76      8.26 o 
   5   0   5       17.48       21.38      1.15 o 
   6   0   5      101.28       93.78      4.05 o 
   7   0   5        0.02        0.32      0.25 o 
   8   0   5       20.72       24.25      1.91 o 
  -8   1   5       54.33       53.18      2.72 o 
  -7   1   5       26.01       25.17      2.12 o 
  -6   1   5        4.84        4.10      0.78 o 
  -5   1   5       83.38       81.90      2.32 o 
  -4   1   5       77.50       85.21      2.09 o 
  -3   1   5        7.50       20.10      4.85 o 
  -2   1   5       34.49       33.83      1.61 o 
  -1   1   5     1363.98     1298.09      7.84 o 
   0   1   5     1252.50     1114.12      7.83 o 
   1   1   5     1369.88     1253.07     35.68 o 
   2   1   5       34.43       32.34      0.99 o 
   3   1   5        7.51       11.09      3.45 o 
   4   1   5       76.34       78.66      1.85 o 
   5   1   5       84.21       75.81      2.10 o 
   6   1   5        4.86        5.14      0.90 o 
   7   1   5       25.75       23.81      2.09 o 
   8   1   5       54.57       51.55      2.75 o 
  -8   2   5        7.98        9.91      1.12 o 
  -7   2   5       20.17       18.39      1.70 o 
  -6   2   5       42.83       43.03      2.63 o 
  -5   2   5        9.83       10.66      0.86 o 
  -4   2   5      191.52      192.61      3.38 o 
  -3   2   5      523.13      557.79      7.91 o 
  -2   2   5      765.11      768.01      8.65 o 
  -1   2   5       46.38       39.76      1.78 o 
   0   2   5      724.49      712.22      5.03 o 
   1   2   5       45.68       37.31      0.88 o 
   2   2   5      767.39      721.21      7.01 o 
   3   2   5      525.96      532.64      6.27 o 
   4   2   5      192.42      183.17      2.48 o 
   5   2   5        9.80       10.15      0.62 o 
   6   2   5       42.53       37.90      1.52 o 
   7   2   5       20.19       18.65      1.81 o 
   8   2   5        8.07        8.87      1.11 o 
  -8   3   5       12.66       12.96      1.20 o 
  -7   3   5       94.36       98.71      3.76 o 
  -6   3   5       40.30       40.29      2.45 o 
  -5   3   5      332.99      343.86      6.71 o 
  -4   3   5       42.49       42.00      1.86 o 
  -3   3   5       21.45       20.86      1.68 o 
  -2   3   5      431.67      436.67      7.12 o 
  -1   3   5     1458.40     1503.94     12.32 o 
   0   3   5        3.48        3.31      2.06 o 
   1   3   5     1464.02     1521.61     10.61 o 
   2   3   5      433.21      427.90      5.71 o 
   3   3   5       21.32       20.07      1.28 o 
   4   3   5       42.42       39.42      1.39 o 
   5   3   5      332.90      326.49      3.76 o 
   6   3   5       39.89       40.57      1.62 o 
   7   3   5       93.20       95.86      3.46 o 
   8   3   5       12.70       11.01      1.15 o 
  -8   4   5        4.60        3.54      0.54 o 
  -7   4   5       21.92       23.64      1.71 o 
  -6   4   5       67.46       67.00      2.99 o 
  -5   4   5       97.98      101.66      3.55 o 
  -4   4   5       50.71       55.51      4.21 o 
  -3   4   5      356.93      373.26      4.97 o 
  -2   4   5        6.12        9.43      1.17 o 
  -1   4   5      207.58      203.30      4.92 o 
   0   4   5       42.13       41.51      2.09 o 
   1   4   5      207.27      220.44      4.38 o 
   3   4   5      359.91      376.65      4.24 o 
   4   4   5       50.72       51.07      1.69 o 
   5   4   5       97.40       95.73      2.13 o 
   6   4   5       68.17       65.07      1.76 o 
   7   4   5       22.23       20.50      1.41 o 
  -7   5   5       28.16       31.87      1.69 o 
  -6   5   5        7.58        8.16      0.96 o 
  -5   5   5      186.75      197.97      4.70 o 
  -3   5   5       73.70       76.55      3.30 o 
  -2   5   5      216.32      200.58      3.81 o 
  -1   5   5       81.91       94.27      3.19 o 
   0   5   5        9.94       11.28      0.82 o 
   1   5   5       82.32       93.84      2.32 o 
   2   5   5      214.10      190.74      5.07 o 
   3   5   5       73.93       73.87      3.43 o 
   4   5   5       17.82       18.56      1.11 o 
   5   5   5      186.06      180.24      3.01 o 
   6   5   5        7.85        7.41      0.59 o 
  -4   6   5       37.48       41.96      2.59 o 
  -3   6   5       26.37       28.06      2.15 o 
  -2   6   5       61.57       70.45      3.41 o 
  -1   6   5       41.71       43.38      1.85 o 
   0   6   5       10.82        8.75      1.15 o 
   1   6   5       41.88       42.05      1.70 o 
   2   6   5       62.20       66.49      3.21 o 
   3   6   5       26.25       26.15      2.14 o 
   4   6   5       37.36       38.48      2.70 o 
   5   6   5       11.68        9.34      0.91 o 
   6   6   5        1.85        1.21      0.44 o 
  -4   7   5      227.39      225.30      6.02 o 
  -3   7   5       40.94       44.81      2.87 o 
  -2   7   5       57.54       58.08      3.28 o 
  -1   7   5       11.77       12.08      1.50 o 
   0   7   5       39.70       42.26      2.76 o 
   1   7   5       11.75       12.61      0.98 o 
   2   7   5       57.75       54.44      3.00 o 
   3   7   5       41.16       44.70      2.86 o 
   4   7   5      226.84      232.22      6.57 o 
   5   7   5       96.95       93.71      4.03 o 
   6   7   5       16.73       15.95      1.47 o 
  -4   8   5        2.67        3.46      0.70 o 
  -3   8   5       89.83       92.50      4.03 o 
  -2   8   5       26.53       29.29      2.36 o 
  -1   8   5       32.52       35.36      2.60 o 
   0   8   5       40.45       39.63      2.73 o 
   1   8   5       32.95       32.36      2.39 o 
   2   8   5       26.79       27.56      2.09 o 
   3   8   5       88.19       90.15      3.86 o 
   4   8   5        2.63        2.14      0.42 o 
   5   8   5       13.54       12.43      1.28 o 
  -3   9   5        5.06        5.40      0.86 o 
  -2   9   5        8.86        9.15      1.22 o 
  -1   9   5       23.53       22.06      1.35 o 
   0   9   5       12.55       11.21      1.38 o 
   1   9   5       23.31       21.36      1.31 o 
   2   9   5        9.05        9.87      1.26 o 
   3   9   5        4.99        5.06      0.57 o 
  -1  10   5       22.90       20.52      1.56 o 
   0  10   5       16.48       16.14      1.21 o 
   1  10   5       22.95       23.12      1.68 o 
   1   0   6       30.55       31.47      1.35 o 
   3   0   6      890.95      923.78      4.80 o 
   4   0   6       33.17       37.63      1.42 o 
   5   0   6       59.92       56.23      2.39 o 
   6   0   6      430.91      421.21      8.63 o 
   7   0   6      125.24      132.27      4.86 o 
   8   0   6       22.19       23.31      1.83 o 
  -8   1   6       38.90       38.30      2.25 o 
  -7   1   6       44.45       43.38      2.74 o 
  -6   1   6       13.39       12.58      1.46 o 
  -5   1   6       20.79       22.68      1.82 o 
  -4   1   6      130.23      131.72      3.19 o 
  -3   1   6      215.97      223.86      9.95 o 
  -2   1   6      474.92      528.06      5.88 o 
  -1   1   6     1307.34     1203.79      8.07 o 
   0   1   6      814.83      779.40      4.70 o 
   1   1   6     1307.53     1222.84     11.45 o 
   2   1   6      476.54      523.02      5.99 o 
   3   1   6      216.99      216.03      4.10 o 
   4   1   6      131.27      126.43      2.60 o 
   5   1   6       20.80       19.19      1.10 o 
   6   1   6       13.80       13.34      1.57 o 
   7   1   6       44.32       41.30      2.71 o 
   8   1   6       38.62       39.09      2.36 o 
  -8   2   6        5.76        7.30      0.92 o 
  -7   2   6      100.97      104.49      4.04 o 
  -6   2   6      479.63      473.56      8.79 o 
  -5   2   6      181.30      191.63      5.43 o 
  -4   2   6      291.77      294.27      4.71 o 
  -3   2   6     1036.55     1137.83     11.96 o 
  -2   2   6      995.53     1022.48     10.63 o 
  -1   2   6      703.83      720.33      7.39 o 
   0   2   6       78.28       86.01      1.95 o 
   1   2   6      701.95      687.79      4.28 o 
   2   2   6      991.21      999.72      9.06 o 
   3   2   6     1036.90     1064.43      9.67 o 
   4   2   6      292.13      282.53      3.37 o 
   5   2   6      182.34      189.59      3.90 o 
   6   2   6      478.20      441.81      9.09 o 
   7   2   6      100.50       97.12      4.21 o 
   8   2   6        5.66        5.68      0.87 o 
  -8   3   6        0.49        0.58      0.29 o 
  -7   3   6       26.89       24.93      1.83 o 
  -6   3   6       26.11       25.86      1.95 o 
  -5   3   6       18.59       18.75      1.58 o 
  -4   3   6       45.19       48.31      1.76 o 
  -3   3   6      143.42      148.01      3.42 o 
  -2   3   6     1507.46     1556.28     14.18 o 
  -1   3   6     1015.13     1014.41     10.77 o 
   0   3   6       69.33       71.05      1.45 o 
   1   3   6     1015.45     1018.61      9.33 o 
   2   3   6     1512.13     1539.64     11.82 o 
   3   3   6      146.28      147.35      2.82 o 
   4   3   6       44.46       44.45      1.49 o 
   5   3   6       18.55       19.38      0.96 o 
   6   3   6       26.26       25.02      1.26 o 
   7   3   6       27.09       24.61      2.04 o 
   8   3   6        0.48        0.68      0.28 o 
  -7   4   6        6.17        7.08      0.89 o 
  -6   4   6       87.53       87.78      3.34 o 
  -5   4   6      132.89      139.20      4.09 o 
  -3   4   6        2.94        1.78      0.34 o 
  -2   4   6     1013.01     1012.83      8.26 o 
  -1   4   6      240.80      253.49      5.81 o 
   0   4   6      197.88      196.55      4.75 o 
   1   4   6      240.27      253.13      5.02 o 
   2   4   6     1012.22      994.46     10.97 o 
   3   4   6        2.70        1.63      0.52 o 
   4   4   6        8.31        7.79      0.67 o 
   5   4   6      132.58      126.38      2.46 o 
   6   4   6       87.35       76.70      1.90 o 
   7   4   6        6.09        6.34      0.97 o 
  -7   5   6       27.64       25.54      1.41 o 
  -6   5   6       29.49       29.98      1.75 o 
  -3   5   6      173.65      177.49      5.25 o 
  -2   5   6      394.44      389.70      5.56 o 
  -1   5   6       58.22       55.23      2.01 o 
   0   5   6      664.64      663.78      6.71 o 
   1   5   6       58.19       54.43      1.85 o 
   2   5   6      397.65      406.41      7.57 o 
   3   5   6      172.96      172.59      5.30 o 
   4   5   6      192.23      197.44      6.04 o 
   5   5   6      149.09      147.96      3.86 o 
   6   5   6       29.31       26.76      1.51 o 
   7   5   6       27.82       25.42      1.73 o 
  -4   6   6      102.76       95.22      3.93 o 
  -3   6   6       12.39       12.18      1.47 o 
  -2   6   6        8.91        9.88      1.29 o 
  -1   6   6       36.22       33.22      2.39 o 
   0   6   6       10.72       10.11      1.29 o 
   1   6   6       35.14       30.71      1.50 o 
   2   6   6        8.70        9.82      1.27 o 
   3   6   6       12.52       11.95      1.45 o 
   4   6   6      102.45       98.46      4.38 o 
   5   6   6        0.05        0.01      0.20 o 
   6   6   6       23.17       19.78      1.18 o 
  -4   7   6       10.94        8.44      1.16 o 
  -3   7   6      113.76      109.38      4.48 o 
  -2   7   6       51.54       50.08      3.10 o 
  -1   7   6      117.14      119.83      4.79 o 
   0   7   6       12.66       10.77      1.41 o 
   1   7   6      116.50      118.73      3.07 o 
   2   7   6       50.73       48.37      2.82 o 
   3   7   6      113.55      106.55      4.40 o 
   4   7   6       10.91       12.25      1.03 o 
   5   7   6       47.97       49.71      2.87 o 
   6   7   6        2.27        2.85      0.60 o 
  -4   8   6       36.36       31.99      2.07 o 
  -3   8   6       35.14       35.46      2.45 o 
  -2   8   6      129.01      132.24      4.98 o 
  -1   8   6        9.89        8.02      1.24 o 
   0   8   6       10.61       11.55      1.50 o 
   1   8   6        9.71        9.10      1.24 o 
   2   8   6      128.90      130.94      4.47 o 
   3   8   6       34.86       36.00      2.40 o 
   4   8   6       36.84       29.90      2.14 o 
   5   8   6       16.79       16.34      1.42 o 
  -3   9   6        2.53        2.24      0.57 o 
  -2   9   6       12.51       13.08      1.42 o 
  -1   9   6       40.45       40.41      2.62 o 
   0   9   6       29.18       24.36      1.97 o 
   1   9   6       40.45       37.40      2.31 o 
   2   9   6       12.37       13.46      1.43 o 
   3   9   6        2.42        1.75      0.46 o 
   1   0   7        7.39        7.62      0.73 o 
   2   0   7      130.57      117.80      3.01 o 
   3   0   7      250.74      254.59      3.52 o 
   4   0   7      309.99      355.67     12.68 o 
   5   0   7      352.30      345.30      7.43 o 
   6   0   7      137.74      133.68      4.96 o 
   7   0   7        0.26        1.25      0.58 o 
   8   0   7       81.28       83.46      3.33 o 
  -8   1   7        4.11        4.41      0.76 o 
  -7   1   7        7.85       12.03      1.42 o 
  -6   1   7       74.16       71.86      3.52 o 
  -5   1   7      108.28      107.03      3.08 o 
  -4   1   7       26.19       27.14      1.09 o 
  -3   1   7        7.60        6.60      0.59 o 
  -2   1   7      400.96      401.48      5.55 o 
  -1   1   7      289.86      291.10      4.31 o 
   0   1   7      352.26      358.63      3.56 o 
   1   1   7      290.77      278.14      3.15 o 
   2   1   7      402.49      405.83      5.87 o 
   3   1   7        7.58        6.85      0.79 o 
   4   1   7       26.02       26.43      1.27 o 
   5   1   7      106.44      101.04      4.13 o 
   6   1   7       74.67       71.55      3.66 o 
   7   1   7        7.79        7.82      1.20 o 
   8   1   7        4.22        5.24      0.85 o 
  -8   2   7        6.04        6.48      0.80 o 
  -7   2   7       64.44       70.39      3.23 o 
  -6   2   7      129.38      136.65      4.69 o 
  -5   2   7       92.15       92.68      5.17 o 
  -4   2   7      121.91      125.09      2.09 o 
  -3   2   7      462.91      453.58      5.13 o 
  -2   2   7      441.86      472.15     11.68 o 
  -1   2   7       75.31       77.67      1.76 o 
   0   2   7      332.13      321.10      4.23 o 
   1   2   7       75.41       79.33      2.68 o 
   2   2   7      440.86      449.28      6.61 o 
   3   2   7      462.72      447.44      6.83 o 
   4   2   7      122.24      123.86      2.37 o 
   5   2   7       92.26       89.85      4.06 o 
   6   2   7      128.66      116.70      4.73 o 
   7   2   7       64.79       64.45      3.41 o 
   8   2   7        5.93        4.90      0.79 o 
  -8   3   7        0.27        0.23      0.18 o 
  -7   3   7        7.77       10.07      1.13 o 
  -6   3   7       43.50       42.86      2.45 o 
  -5   3   7      136.06      139.99      4.33 o 
  -4   3   7       21.16       19.71      1.39 o 
  -3   3   7       15.85       14.07      0.85 o 
  -2   3   7      145.37      166.48      4.92 o 
  -1   3   7      123.93      130.82      2.39 o 
   0   3   7      108.20      113.68      3.58 o 
   1   3   7      121.81      120.03      3.49 o 
   2   3   7      147.03      166.83      4.20 o 
   3   3   7       15.74       14.28      0.93 o 
   4   3   7       21.16       22.76      1.75 o 
   5   3   7      135.45      129.78      2.61 o 
   6   3   7       43.76       39.59      2.74 o 
   7   3   7        7.58        9.30      1.25 o 
   8   3   7        0.29        0.38      0.20 o 
  -7   4   7        3.71        4.98      0.70 o 
  -6   4   7      150.99      154.07      4.28 o 
  -3   4   7       75.30       73.12      2.42 o 
  -2   4   7      749.48      779.64      7.68 o 
  -1   4   7       15.44       18.72      1.14 o 
   0   4   7        3.52        5.25      0.80 o 
   1   4   7       15.55       16.56      1.36 o 
   2   4   7      749.82      791.12     10.32 o 
   3   4   7       75.68       73.57      3.41 o 
   4   4   7        1.93        1.15      0.49 o 
   5   4   7       39.80       38.68      2.00 o 
   6   4   7      150.85      133.13      4.94 o 
   7   4   7        3.78        4.48      0.81 o 
  -3   5   7       14.48       16.58      1.63 o 
  -2   5   7       47.94       46.20      2.74 o 
  -1   5   7       63.79       70.72      2.39 o 
   0   5   7      101.70      110.58      2.87 o 
   1   5   7       63.91       69.74      2.19 o 
   2   5   7       47.73       49.64      2.76 o 
   3   5   7       14.90       15.36      1.65 o 
   4   5   7      105.92       97.77      4.34 o 
   5   5   7      133.61      120.99      3.44 o 
   6   5   7       38.41       33.76      1.68 o 
   7   5   7        7.87        6.55      0.86 o 
  -4   6   7       28.30       26.44      2.07 o 
  -3   6   7      143.36      133.30      4.94 o 
  -2   6   7       22.06       22.61      2.03 o 
  -1   6   7      115.69      111.00      4.50 o 
   0   6   7       13.49       13.93      1.56 o 
   1   6   7      116.50      110.41      2.93 o 
   2   6   7       22.01       29.25      2.21 o 
   3   6   7      142.34      135.83      4.99 o 
   4   6   7       28.32       28.29      2.36 o 
   5   6   7       21.39       20.18      1.34 o 
   6   6   7       31.37       27.04      1.85 o 
  -4   7   7       56.11       58.23      3.00 o 
  -3   7   7        6.45        6.11      1.08 o 
  -2   7   7        0.88        1.61      0.45 o 
  -1   7   7      140.48      135.19      5.14 o 
   0   7   7        4.55        6.59      1.11 o 
   1   7   7      140.25      137.07      4.95 o 
   2   7   7        0.85        1.30      0.46 o 
   3   7   7        6.46        5.99      1.03 o 
   4   7   7       56.55       54.90      2.17 o 
   5   7   7        9.66       11.18      1.06 o 
  -4   8   7       21.20       21.86      1.64 o 
  -3   8   7       85.67       86.02      3.75 o 
  -2   8   7       12.68       15.86      1.68 o 
  -1   8   7      147.17      141.72      5.18 o 
   0   8   7       10.54       11.34      1.46 o 
   1   8   7      147.88      146.02      5.00 o 
   2   8   7       12.75       15.22      1.50 o 
   3   8   7       84.01       84.63      3.61 o 
   4   8   7       20.98       22.64      1.80 o 
  -3   9   7       18.47       17.98      1.46 o 
  -2   9   7       14.32       13.65      1.40 o 
  -1   9   7        1.94        3.24      0.74 o 
   0   9   7       13.52       12.88      1.41 o 
   1   9   7        2.02        1.86      0.49 o 
   2   9   7       14.22       13.76      1.42 o 
   0   0   8     1719.52     1752.83     12.15 o 
   1   0   8      427.08      479.51      6.44 o 
   2   0   8       19.23       16.32      1.21 o 
   3   0   8       46.31       54.77      1.75 o 
   4   0   8       47.32       42.44      1.64 o 
   5   0   8      310.21      280.90      9.45 o 
   6   0   8        0.80        0.71      0.30 o 
   7   0   8        0.05        0.33      0.33 o 
   8   0   8       42.15       44.77      2.30 o 
  -8   1   8        3.62        3.04      0.57 o 
  -7   1   8      172.79      182.99      5.35 o 
  -6   1   8       46.15       49.62      2.89 o 
  -5   1   8      259.01      263.94      9.93 o 
  -4   1   8      169.80      160.43      2.75 o 
  -3   1   8      473.38      489.07      5.33 o 
  -2   1   8      145.29      165.52      3.77 o 
  -1   1   8      629.95      610.09      6.89 o 
   0   1   8       31.68       36.28      2.01 o 
   1   1   8      631.23      625.02      7.79 o 
   2   1   8      143.46      163.02      4.07 o 
   3   1   8      473.35      507.30      5.42 o 
   4   1   8      169.94      161.56      4.67 o 
   5   1   8      258.64      234.87     20.18 o 
   6   1   8       46.24       48.05      3.03 o 
   7   1   8      171.35      166.98      5.34 o 
   8   1   8        3.59        4.08      0.71 o 
  -8   2   8       10.46       14.49      1.14 o 
  -7   2   8       27.21       27.41      1.93 o 
  -6   2   8        0.89        0.83      0.34 o 
  -5   2   8      122.91      112.41      3.19 o 
  -4   2   8      656.46      647.29      8.58 o 
  -3   2   8       91.31      100.32      1.87 o 
  -2   2   8      180.38      178.09      3.10 o 
  -1   2   8      552.17      596.84      6.63 o 
   0   2   8       62.34       78.55      2.34 o 
   1   2   8      552.37      597.20      7.98 o 
   2   2   8      179.48      168.25      4.34 o 
   3   2   8       91.79       99.12      2.54 o 
   4   2   8      655.90      627.96      9.21 o 
   5   2   8      124.42      109.70      4.55 o 
   6   2   8        0.98        0.97      0.42 o 
   7   2   8       27.01       24.92      2.07 o 
   8   2   8       10.38       12.73      1.22 o 
  -7   3   8        5.39        6.54      0.85 o 
  -6   3   8       15.51       13.42      1.32 o 
  -5   3   8       27.89       31.74      2.01 o 
  -4   3   8      375.41      370.55      9.65 o 
  -3   3   8      373.89      378.87      3.79 o 
  -2   3   8      157.31      164.26      2.35 o 
  -1   3   8      315.11      321.80      3.93 o 
   0   3   8       21.40       23.12      1.72 o 
   1   3   8      313.77      316.87      6.08 o 
   2   3   8      157.66      163.98      3.24 o 
   3   3   8      375.72      376.40      5.13 o 
   4   3   8      375.51      378.42      5.84 o 
   5   3   8       27.83       27.32      2.32 o 
   6   3   8       15.75       13.13      1.59 o 
   7   3   8        5.33        5.57      0.93 o 
  -3   4   8      387.81      378.78      7.76 o 
  -2   4   8      107.17      114.19      3.09 o 
  -1   4   8      273.39      290.96      4.76 o 
   0   4   8       26.55       30.67      1.49 o 
   1   4   8      276.35      286.92      4.90 o 
   2   4   8      106.63      111.63      4.09 o 
   3   4   8      390.32      373.36      8.01 o 
   4   4   8       31.85       26.03      2.25 o 
   5   4   8       26.14       25.21      1.57 o 
   6   4   8       25.86       19.81      1.89 o 
   7   4   8       21.38       16.21      1.50 o 
  -3   5   8      314.98      317.71      7.49 o 
  -2   5   8      279.60      267.26      6.86 o 
  -1   5   8      434.66      453.39      8.85 o 
   0   5   8       50.50       53.42      2.08 o 
   1   5   8      434.20      468.15      5.97 o 
   2   5   8      279.10      262.63      6.58 o 
   3   5   8      316.85      308.16      7.58 o 
   4   5   8       17.06       17.04      1.84 o 
   5   5   8       89.65       87.77      2.93 o 
   6   5   8       16.44       15.85      1.58 o 
  -4   6   8       42.86       44.82      2.72 o 
  -3   6   8       40.25       39.37      2.72 o 
  -2   6   8       90.98       86.34      4.09 o 
  -1   6   8        4.92        4.80      1.00 o 
   0   6   8        5.26        5.53      1.02 o 
   1   6   8        4.74        6.53      0.74 o 
   2   6   8       91.25       87.57      3.89 o 
   3   6   8       39.89       41.60      2.78 o 
   4   6   8       43.47       43.74      2.92 o 
   5   6   8       27.68       22.67      1.40 o 
   6   6   8       29.58       28.07      1.83 o 
  -4   7   8        3.49        2.99      0.70 o 
  -3   7   8       12.60       11.04      1.41 o 
  -2   7   8       50.80       51.20      3.18 o 
  -1   7   8       23.08       26.32      2.30 o 
   0   7   8       62.28       66.70      3.60 o 
   1   7   8       22.80       24.18      2.12 o 
   2   7   8       50.46       51.98      2.96 o 
   3   7   8       12.94       13.48      1.55 o 
   4   7   8        3.36        3.04      0.50 o 
   5   7   8        6.46        5.69      0.87 o 
  -3   8   8       15.42       14.84      1.51 o 
  -2   8   8       26.35       23.98      2.06 o 
  -1   8   8        7.96        8.48      1.22 o 
   0   8   8        8.50        7.11      1.12 o 
   1   8   8        7.52        8.61      1.19 o 
   2   8   8       26.20       22.90      1.77 o 
   3   8   8       15.44       12.03      1.29 o 
   4   8   8       32.52       31.09      1.86 o 
  -2   9   8        5.62        5.30      0.84 o 
  -1   9   8       11.52       11.82      1.30 o 
   0   9   8       20.31       22.44      1.78 o 
   1   9   8       11.52       10.86      1.15 o 
   1   0   9      466.64      508.90      7.30 o 
   2   0   9      113.97      117.44      3.55 o 
   3   0   9      247.24      250.43      5.16 o 
   4   0   9      125.16      114.67      4.05 o 
   5   0   9        2.09        3.58      0.78 o 
   6   0   9        9.40        8.75      1.25 o 
   7   0   9        2.05        3.89      0.78 o 
   8   0   9       36.23       41.60      2.04 o 
  -7   1   9      125.77      130.41      4.29 o 
  -6   1   9       15.64       17.40      1.68 o 
  -5   1   9      130.18      127.77      3.53 o 
  -4   1   9        5.43        5.65      0.69 o 
  -3   1   9       87.18       94.87      1.83 o 
  -2   1   9      222.33      219.05      4.67 o 
  -1   1   9      675.02      698.96      8.16 o 
   0   1   9      241.56      253.59      4.82 o 
   1   1   9      676.25      682.69      8.81 o 
   2   1   9      222.09      225.28      5.20 o 
   3   1   9       87.93      100.00      2.55 o 
   4   1   9        5.55        5.36      0.94 o 
   5   1   9      130.42      117.80      8.75 o 
   6   1   9       15.86       17.05      1.77 o 
   7   1   9      125.55      127.73      4.50 o 
  -7   2   9        7.53        7.41      0.94 o 
  -6   2   9       23.30       25.68      1.93 o 
  -5   2   9       84.07       81.77      5.14 o 
  -4   2   9       50.68       54.46      3.77 o 
  -3   2   9      160.65      158.00      2.46 o 
  -2   2   9      266.08      273.79      2.79 o 
  -1   2   9      139.22      152.34      3.64 o 
   0   2   9        8.32       12.75      1.02 o 
   1   2   9      138.55      155.39      4.39 o 
   2   2   9      267.05      270.58      4.34 o 
   3   2   9      159.11      158.05      4.66 o 
   4   2   9       50.36       54.82      3.10 o 
   5   2   9       85.68       82.53      4.00 o 
   6   2   9       22.90       23.22      2.05 o 
   7   2   9        7.55        7.11      1.07 o 
  -7   3   9        3.89        2.73      0.50 o 
  -4   3   9      169.09      178.37      6.96 o 
  -3   3   9       97.56      100.34      3.10 o 
  -2   3   9       29.70       27.22      1.00 o 
  -1   3   9       79.07       85.63      2.16 o 
   0   3   9       72.74       71.76      1.92 o 
   1   3   9       78.79       82.56      2.02 o 
   2   3   9       29.89       27.55      1.96 o 
   4   3   9      170.02      177.31      5.82 o 
   5   3   9      163.52      170.24      5.84 o 
   6   3   9       77.62       72.22      3.61 o 
   7   3   9        3.99        3.72      0.77 o 
  -3   4   9       57.21       54.80      3.07 o 
  -2   4   9       49.77       55.33      3.12 o 
  -1   4   9      127.03      130.77      3.38 o 
   0   4   9        3.41        5.54      2.12 o 
   1   4   9      126.46      138.16      4.71 o 
   2   4   9       49.53       60.45      2.99 o 
   3   4   9       56.74       49.55      3.03 o 
   4   4   9       28.99       27.77      2.35 o 
   5   4   9       66.44       60.76      3.49 o 
   6   4   9       13.99       11.42      1.41 o 
   7   4   9       16.36       15.27      1.37 o 
  -3   5   9       49.58       48.66      3.02 o 
  -2   5   9      139.96      148.34      5.31 o 
  -1   5   9       35.16       32.20      2.45 o 
   0   5   9        1.46        1.52      0.50 o 
   1   5   9       34.84       30.64      1.60 o 
   2   5   9      141.84      139.67      3.45 o 
   3   5   9       49.80       48.61      3.07 o 
   4   5   9      176.69      167.58      5.81 o 
   5   5   9       72.48       73.94      3.74 o 
   6   5   9        4.71        3.94      0.73 o 
  -4   6   9        2.10        2.22      0.62 o 
  -3   6   9      290.25      278.59      7.26 o 
  -2   6   9      180.95      177.01      5.94 o 
  -1   6   9      277.44      285.42      7.59 o 
   0   6   9       95.69       87.86      4.16 o 
   1   6   9      278.28      289.85      7.36 o 
   2   6   9      181.79      166.25      5.47 o 
   3   6   9      288.60      270.01      7.19 o 
   4   6   9        2.22        2.39      0.48 o 
   5   6   9        1.81        1.36      0.48 o 
  -4   7   9       19.22       18.27      1.58 o 
  -3   7   9        8.67        8.11      1.20 o 
  -2   7   9        0.92        0.49      0.32 o 
  -1   7   9        6.73        6.36      1.12 o 
   0   7   9       54.41       51.66      3.18 o 
   1   7   9        6.95        7.50      1.20 o 
   3   7   9        8.76        8.60      1.20 o 
   4   7   9       18.94       19.65      1.73 o 
   5   7   9       16.65       14.86      1.30 o 
  -3   8   9        7.85        6.18      0.92 o 
  -2   8   9       12.34       11.54      1.39 o 
  -1   8   9       44.54       43.47      2.76 o 
   0   8   9        0.75        0.55      0.19 o 
   1   8   9       44.89       41.34      2.53 o 
  -1   9   9        8.05        8.10      1.00 o 
   0   9   9       58.34       57.26      2.65 o 
   0   0  10       36.99       46.06      3.73 o 
   1   0  10       19.71       21.16      0.99 o 
   2   0  10       29.95       29.77      1.75 o 
   3   0  10      301.77      296.21      3.85 o 
   4   0  10       55.28       52.16      6.37 o 
   5   0  10      102.71      102.20      4.23 o 
   6   0  10       29.99       36.76      2.47 o 
   7   0  10        0.99        1.08      0.36 o 
  -7   1  10       16.90       21.10      1.58 o 
  -6   1  10       18.72       19.77      2.17 o 
  -5   1  10       36.89       37.58      1.92 o 
  -4   1  10       78.64       69.88      4.24 o 
  -3   1  10       18.78       18.31      1.04 o 
  -2   1  10      120.07      113.56      2.34 o 
  -1   1  10       46.90       56.56      1.63 o 
   0   1  10       15.01       12.50      1.46 o 
   1   1  10       46.02       54.13      1.64 o 
   2   1  10      119.48      113.36      2.39 o 
   3   1  10       17.92       27.55      1.96 o 
   4   1  10       78.72       78.36      3.62 o 
   5   1  10       36.51       33.67      1.91 o 
   6   1  10       18.76       19.32      1.85 o 
   7   1  10       16.89       19.45      1.66 o 
  -7   2  10        6.34        6.89      0.81 o 
  -6   2  10       38.14       38.58      2.21 o 
  -5   2  10        5.21        4.27      1.06 o 
  -4   2  10       51.86       46.87      3.62 o 
  -3   2  10       27.16       24.53      1.56 o 
  -2   2  10       42.08       41.03      1.15 o 
  -1   2  10      252.67      248.91      2.75 o 
   0   2  10        4.68        5.99      0.57 o 
   1   2  10      256.15      249.70      7.21 o 
   2   2  10       41.51       42.56      1.79 o 
   4   2  10       52.12       48.91      2.98 o 
   5   2  10        5.41        4.86      0.97 o 
   6   2  10       38.46       35.45      2.52 o 
   7   2  10        6.16        5.45      0.86 o 
  -4   3  10      106.60      111.18      5.68 o 
  -3   3  10      250.02      261.76      5.25 o 
  -2   3  10        2.80        2.76      0.52 o 
  -1   3  10       84.98       84.70      2.28 o 
   0   3  10       29.31       29.47      1.37 o 
   1   3  10       83.60       79.74      2.12 o 
   2   3  10        2.75        5.36      0.93 o 
   4   3  10      106.10      116.90      4.78 o 
   5   3  10      121.18      117.21      4.82 o 
   6   3  10        5.82        3.46      0.74 o 
   7   3  10       14.74       15.93      1.43 o 
  -3   4  10       20.68       19.99      1.92 o 
  -2   4  10      459.96      445.47      9.21 o 
  -1   4  10       34.44       33.18      2.49 o 
   0   4  10      162.36      166.30      5.53 o 
   1   4  10       35.24       33.37      2.45 o 
   2   4  10      460.73      464.29      8.93 o 
   4   4  10      119.78      125.42      5.05 o 
   5   4  10      134.80      136.64      5.14 o 
   6   4  10       55.02       58.11      3.00 o 
  -3   5  10       38.07       41.44      2.80 o 
  -2   5  10       43.46       37.34      2.75 o 
  -1   5  10      105.96      104.74      4.60 o 
   0   5  10       33.80       32.07      2.52 o 
   1   5  10      106.31      102.93      4.43 o 
   2   5  10       42.52       36.31      2.53 o 
   4   5  10        0.62        0.44      0.34 o 
   5   5  10        9.04       12.10      1.46 o 
   6   5  10        7.07        8.00      1.03 o 
  -4   6  10       27.16       25.05      1.96 o 
  -3   6  10       10.75        9.27      1.28 o 
  -2   6  10      197.52      204.67      6.42 o 
  -1   6  10       74.32       76.08      3.98 o 
   0   6  10      201.40      200.34      6.40 o 
   1   6  10       75.08       78.69      3.89 o 
   4   6  10       27.08       27.94      2.24 o 
   5   6  10       27.17       22.63      1.80 o 
  -3   7  10       22.00       17.82      1.70 o 
  -2   7  10       41.68       40.48      2.74 o 
  -1   7  10        3.62        5.13      1.02 o 
   0   7  10        2.47        1.78      0.56 o 
   1   7  10        3.53        5.08      0.97 o 
   4   7  10       16.28       16.75      1.52 o 
  -3   8  10       10.79        9.61      1.07 o 
  -2   8  10       15.32       13.39      1.40 o 
  -1   8  10       29.20       28.58      2.14 o 
   0   8  10       24.91       24.17      1.94 o 
   1   8  10       29.52       30.24      2.06 o 
   3   8  10       10.79       10.42      1.11 o 
   1   0  11       62.13       61.53      1.84 o 
   2   0  11       13.50       12.92      0.85 o 
   3   0  11      467.31      489.38      9.33 o 
   4   0  11       75.57       78.73      8.27 o 
   5   0  11        0.28        0.51      0.20 o 
   6   0  11        0.01        0.01      0.17 o 
   7   0  11       14.64       18.35      1.42 o 
  -7   1  11        2.79        3.19      0.53 o 
  -6   1  11        1.58        1.49      0.37 o 
  -5   1  11       62.29       61.92      4.18 o 
  -4   1  11      120.64      117.96      5.76 o 
  -3   1  11      136.75      130.08      3.68 o 
  -2   1  11        9.10       10.66      1.22 o 
  -1   1  11       20.17       19.44      1.23 o 
   0   1  11      522.18      558.52      5.40 o 
   1   1  11       19.79       21.10      1.10 o 
   2   1  11        8.84       11.46      1.03 o 
   3   1  11      136.43      142.73      4.59 o 
   4   1  11      121.47      122.00      4.52 o 
   5   1  11       62.53       56.61      2.39 o 
   6   1  11        1.52        1.63      0.49 o 
   7   1  11        2.93        4.37      0.74 o 
  -5   2  11        0.35        0.59      0.59 o 
  -4   2  11        7.42        6.17      1.34 o 
  -3   2  11       18.44       17.57      1.37 o 
  -2   2  11       97.87       92.94      2.55 o 
  -1   2  11       82.99       77.88      1.83 o 
   0   2  11      925.94      910.11      9.46 o 
   1   2  11       84.56       82.26      2.83 o 
   2   2  11       98.23       96.48      3.01 o 
   3   2  11       18.09       18.83      1.76 o 
   4   2  11        7.43        7.98      1.19 o 
   5   2  11        0.31       -0.24      0.24 o 
   6   2  11       22.73       22.50      1.90 o 
   7   2  11       27.59       27.92      1.79 o 
  -4   3  11      107.73      110.14      5.74 o 
  -3   3  11       24.98       23.64      1.63 o 
  -2   3  11       69.22       68.15      2.74 o 
  -1   3  11      107.79      108.95      3.91 o 
   0   3  11       47.83       43.30      2.89 o 
   1   3  11      107.16      108.00      4.51 o 
   2   3  11       69.43       66.16      3.48 o 
   4   3  11      107.74      113.73      4.68 o 
   5   3  11       54.82       50.24      3.07 o 
   6   3  11        0.97        1.19      0.48 o 
  -3   4  11       11.37       10.60      1.45 o 
  -2   4  11       44.54       44.42      3.00 o 
  -1   4  11       81.60       81.49      4.09 o 
   0   4  11       39.12       36.59      2.73 o 
   1   4  11       82.01       85.31      4.09 o 
   2   4  11       44.61       45.67      2.91 o 
   4   4  11       57.59       61.17      3.43 o 
   5   4  11        0.68        0.42      0.40 o 
   6   4  11       31.22       29.27      2.00 o 
  -3   5  11      261.77      248.83      6.94 o 
  -2   5  11       48.59       47.57      3.12 o 
  -1   5  11      302.10      291.71      7.85 o 
   0   5  11      107.04      102.84      4.64 o 
   1   5  11      302.10      287.17      7.61 o 
   2   5  11       48.21       46.22      2.90 o 
   4   5  11       28.69       26.86      2.24 o 
   5   5  11       42.86       39.87      2.50 o 
  -3   6  11      155.96      156.34      5.29 o 
  -2   6  11       82.10       80.68      4.01 o 
  -1   6  11       12.70       12.59      1.61 o 
   0   6  11        5.08        4.37      0.92 o 
   1   6  11       12.34       13.58      1.62 o 
   4   6  11       71.15       69.05      3.32 o 
   5   6  11       17.61       19.20      1.53 o 
  -3   7  11       95.52       92.62      3.69 o 
  -2   7  11       11.25        9.23      1.26 o 
  -1   7  11      101.95      100.68      4.31 o 
   0   7  11       50.47       48.19      2.97 o 
   1   7  11      102.10      104.98      4.20 o 
   4   7  11       54.80       52.85      2.50 o 
  -2   8  11        4.17        4.24      0.74 o 
  -1   8  11        6.24        6.24      0.94 o 
   0   8  11        6.87        5.30      0.86 o 
   1   8  11        6.07        4.75      0.76 o 
   0   0  12       12.92       17.97      1.98 o 
   1   0  12      123.68      136.29      3.80 o 
   2   0  12        8.63        7.72      0.91 o 
   3   0  12        0.04       -0.21      0.36 o 
   4   0  12       21.72       17.60      2.18 o 
   5   0  12       36.53       34.70      2.21 o 
   6   0  12        7.26        5.73      0.95 o 
  -5   1  12       55.26       51.33      3.75 o 
  -4   1  12      137.12      135.36      6.27 o 
  -3   1  12      170.20      165.34      4.35 o 
  -2   1  12      221.15      220.57      4.03 o 
  -1   1  12       15.46       15.81      1.04 o 
   0   1  12      158.20      156.18      3.18 o 
   1   1  12       15.62       17.73      1.36 o 
   2   1  12      222.29      235.25      4.94 o 
   3   1  12      169.28      163.84      5.74 o 
   4   1  12      135.47      140.11      4.69 o 
   5   1  12       55.21       54.25      2.30 o 
   6   1  12        3.81        3.32      0.68 o 
  -5   2  12      118.90      114.16      5.61 o 
  -4   2  12      143.60      137.48      6.43 o 
  -3   2  12       19.02       21.09      1.58 o 
  -2   2  12       57.17       57.29      2.59 o 
  -1   2  12      241.49      248.50      4.30 o 
   0   2  12       54.42       59.14      2.57 o 
   1   2  12      242.48      253.89      5.26 o 
   2   2  12       57.56       59.30      2.50 o 
   3   2  12       19.19       20.12      1.84 o 
   4   2  12      144.36      140.90      4.95 o 
   5   2  12      118.37      111.05      3.89 o 
   6   2  12        7.65        7.50      1.04 o 
  -3   3  12        3.99        4.15      0.69 o 
  -2   3  12      207.90      216.19      5.06 o 
  -1   3  12      258.03      250.67     12.69 o 
   0   3  12      185.23      175.65      6.12 o 
   1   3  12      260.41      255.11      7.32 o 
   2   3  12      207.97      220.48      6.63 o 
   3   3  12        3.82        4.48      0.86 o 
   4   3  12        0.26        1.65      0.64 o 
   5   3  12       42.22       37.05      2.46 o 
   6   3  12       19.03       18.28      1.54 o 
  -3   4  12      135.79      137.37      5.20 o 
  -2   4  12       53.05       55.08      3.44 o 
  -1   4  12      344.81      331.42      8.54 o 
   0   4  12       89.79       88.26      4.38 o 
   1   4  12      345.25      326.20      8.28 o 
   2   4  12       53.11       55.40      3.26 o 
   4   4  12       70.80       67.54      3.48 o 
   5   4  12        2.86        3.81      0.78 o 
   6   4  12       13.27       12.34      1.17 o 
  -3   5  12       54.27       52.09      3.10 o 
  -2   5  12       83.74       83.88      4.18 o 
  -1   5  12       51.99       49.28      3.28 o 
   0   5  12       13.61       14.68      1.77 o 
   1   5  12       51.78       47.39      3.12 o 
   2   5  12       83.73       87.70      4.00 o 
   4   5  12       46.53       51.90      2.94 o 
   5   5  12        4.07        2.53      0.61 o 
  -3   6  12       29.31       29.01      2.19 o 
  -2   6  12       39.35       38.50      2.69 o 
  -1   6  12        9.71        9.89      1.42 o 
   0   6  12       14.49       14.09      1.67 o 
   1   6  12        9.49       10.44      1.40 o 
   4   6  12        0.83        1.48      0.46 o 
  -3   7  12       60.70       56.29      2.65 o 
  -2   7  12       14.66       14.57      1.51 o 
  -1   7  12        0.27        0.35      0.15 o 
   0   7  12       14.16       13.12      1.50 o 
   1   7  12        0.25        0.62      0.27 o 
   3   7  12       61.28       62.33      2.77 o 
   1   0  13        0.55       -0.09      0.34 o 
   2   0  13        0.35        1.22      0.62 o 
   3   0  13       32.48       26.83      2.08 o 
   4   0  13      341.67      338.52      9.75 o 
   5   0  13        0.66        1.38      0.51 o 
   6   0  13       10.75       10.38      1.41 o 
  -5   1  13        7.89        8.25      1.42 o 
  -4   1  13        2.18        1.47      0.74 o 
  -3   1  13       79.75       76.17      3.06 o 
  -2   1  13       24.47       25.88      1.44 o 
  -1   1  13      246.03      243.92      4.35 o 
   0   1  13      202.38      228.45      5.19 o 
   1   1  13      244.63      245.14      5.37 o 
   2   1  13       23.99       24.90      1.67 o 
   3   1  13       80.79       75.48      3.99 o 
   4   1  13        2.31        1.26      0.50 o 
   5   1  13        7.86        7.84      0.83 o 
   6   1  13        5.40        5.09      0.74 o 
  -4   2  13       75.29       71.77      4.56 o 
  -3   2  13       25.11       20.78      1.58 o 
  -2   2  13       38.22       39.32      2.21 o 
  -1   2  13      109.41      112.57      3.01 o 
   0   2  13      133.37      138.60      4.10 o 
   1   2  13      108.87      105.65      3.52 o 
   2   2  13       38.58       40.95      2.55 o 
   3   2  13       25.11       23.31      1.90 o 
   4   2  13       75.94       77.36      3.50 o 
   5   2  13       18.35       22.73      1.86 o 
   6   2  13       15.42       17.77      1.38 o 
  -3   3  13       88.08       86.13      3.22 o 
  -2   3  13       26.95       29.37      1.90 o 
  -1   3  13      149.25      155.60      8.07 o 
   0   3  13       15.67       17.76      2.03 o 
   1   3  13      147.90      153.94      5.87 o 
   2   3  13       27.45       30.55      2.48 o 
   3   3  13       87.51       88.30      3.84 o 
   4   3  13        5.91        6.74      1.06 o 
   5   3  13       18.74       17.51      1.16 o 
  -3   4  13        4.52        4.72      0.98 o 
  -2   4  13       18.45       16.71      1.89 o 
  -1   4  13       70.35       74.35      4.08 o 
   0   4  13      394.27      379.92      9.22 o 
   1   4  13       69.75       70.57      3.90 o 
   2   4  13       18.28       21.93      2.05 o 
   3   4  13        4.40        4.69      0.87 o 
   4   4  13        9.11       11.39      1.33 o 
   5   4  13        6.73        6.40      0.65 o 
  -3   5  13       49.08       43.54      2.75 o 
  -2   5  13       27.61       26.46      2.28 o 
  -1   5  13        8.45        7.31      1.23 o 
   0   5  13       95.36       93.62      4.44 o 
   1   5  13        8.51       10.34      1.44 o 
   3   5  13       48.87       49.27      2.82 o 
   4   5  13        4.88        3.62      0.74 o 
  -3   6  13       12.93       11.51      1.28 o 
  -2   6  13      119.62      115.58      4.45 o 
  -1   6  13       13.43       13.38      1.55 o 
   0   6  13        4.02        3.03      0.73 o 
   1   6  13       13.35       11.54      1.41 o 
   3   6  13       13.28       13.30      1.35 o 
  -2   7  13        9.63        7.74      1.02 o 
  -1   7  13        2.59        2.36      0.59 o 
   0   7  13       16.08       14.88      1.48 o 
   1   7  13        2.52        2.42      0.56 o 
   0   0  14        6.80        5.69      1.24 o 
   1   0  14      201.58      196.43      4.94 o 
   2   0  14       88.86       91.78      2.70 o 
   3   0  14      151.95      144.53      4.13 o 
   4   0  14       24.58       23.63      2.54 o 
   5   0  14        0.12       -0.16      0.26 o 
  -5   1  14        8.21        8.78      1.40 o 
  -4   1  14        9.85       11.74      1.82 o 
  -3   1  14      184.52      171.39      4.55 o 
  -2   1  14        7.30        7.30      0.77 o 
  -1   1  14      118.29      118.65      3.14 o 
   0   1  14       16.60       15.42      1.37 o 
   1   1  14      118.37      119.94      3.85 o 
   2   1  14        7.51        7.37      0.94 o 
   3   1  14      183.94      170.78      5.95 o 
   4   1  14       10.04        9.09      1.49 o 
   5   1  14        8.43        8.30      1.36 o 
  -4   2  14       55.01       54.03      3.81 o 
  -3   2  14       81.69       94.09      3.33 o 
  -2   2  14       37.13       39.25      2.21 o 
  -1   2  14       53.91       54.07      2.57 o 
   0   2  14      230.54      227.48      5.37 o 
   1   2  14       53.49       51.87      3.08 o 
   2   2  14       36.85       36.93      2.05 o 
   4   2  14       55.11       53.19      3.46 o 
   5   2  14       26.93       28.26      1.41 o 
  -3   3  14      138.35      144.74      5.30 o 
  -2   3  14       33.76       32.02      1.97 o 
  -1   3  14      127.53      130.09      6.71 o 
   0   3  14      168.72      162.25      6.16 o 
   1   3  14      128.21      125.06      5.30 o 
   2   3  14       33.98       39.73      2.82 o 
   3   3  14      138.32      153.09      4.74 o 
   4   3  14       27.27       28.38      1.95 o 
   5   3  14       41.73       40.25      1.61 o 
  -3   4  14       57.41       57.42      3.20 o 
  -2   4  14       37.69       34.05      2.67 o 
  -1   4  14        6.46        6.49      1.19 o 
   0   4  14      235.25      235.50      7.20 o 
   1   4  14        6.67        7.31      1.24 o 
   2   4  14       37.74       35.63      2.55 o 
   3   4  14       58.16       64.14      3.05 o 
   4   4  14       37.43       43.11      2.34 o 
  -3   5  14       52.83       55.28      2.89 o 
  -2   5  14        3.96        3.29      0.76 o 
  -1   5  14       46.80       47.23      3.06 o 
   0   5  14       14.28       13.42      1.66 o 
   1   5  14       47.00       45.84      2.93 o 
   3   5  14       52.51       59.43      2.78 o 
  -2   6  14       15.30       17.29      1.62 o 
  -1   6  14       11.18        9.87      1.28 o 
   0   6  14        9.29        9.75      1.29 o 
   1   6  14       11.20       12.24      1.34 o 
   1   0  15        0.05        0.22      0.30 o 
   2   0  15        0.72        0.80      0.25 o 
   3   0  15       15.94       14.60      1.72 o 
   4   0  15        0.69        1.69      0.58 o 
   5   0  15       54.51       52.08      3.14 o 
  -4   1  15       24.21       27.00      2.55 o 
  -3   1  15       80.21       79.01      3.01 o 
  -2   1  15       61.11       67.10      2.89 o 
  -1   1  15      127.79      126.03      3.22 o 
   0   1  15       12.32       11.48      1.20 o 
   1   1  15      128.11      121.82      3.89 o 
   2   1  15       61.15       66.81      2.75 o 
   3   1  15       80.69       73.34      2.81 o 
   4   1  15       24.29       24.58      2.38 o 
   5   1  15        2.33        2.38      0.74 o 
  -4   2  15       40.27       45.52      3.25 o 
  -3   2  15       41.60       42.18      2.13 o 
  -2   2  15       23.12       23.14      1.65 o 
  -1   2  15       25.51       24.47      1.70 o 
   0   2  15        5.86        5.77      1.20 o 
   1   2  15       25.63       24.22      2.38 o 
   2   2  15       23.81       23.83      2.21 o 
   4   2  15       40.08       39.27      2.85 o 
  -3   3  15       52.52       49.27      2.91 o 
  -2   3  15        6.99        7.67      1.25 o 
  -1   3  15      199.81      186.47      6.49 o 
   0   3  15        8.57        7.12      1.25 o 
   1   3  15      199.30      196.52      6.51 o 
   2   3  15        6.90        6.22      1.08 o 
   4   3  15       15.11       14.83      1.59 o 
  -3   4  15       12.53       15.45      1.55 o 
  -2   4  15       17.85       18.38      1.86 o 
  -1   4  15        5.19        6.04      1.13 o 
   0   4  15        9.08        8.11      1.28 o 
   1   4  15        5.19        5.69      1.05 o 
   3   4  15       12.82       14.16      1.25 o 
  -2   5  15        1.57        0.98      0.42 o 
  -1   5  15       15.98       14.28      1.59 o 
   0   5  15        1.40        0.53      0.41 o 
   1   5  15       15.81       13.73      1.47 o 
   2   5  15        1.57        2.71      0.58 o 
  -1   6  15       16.29       18.12      1.56 o 
   0   6  15        0.76        1.24      0.43 o 
   0   0  16       84.24       93.27      4.82 o 
   1   0  16        5.46        6.29      0.70 o 
   2   0  16        0.00       -0.12      0.16 o 
   3   0  16       66.38       64.34      3.52 o 
   4   0  16        0.59        0.50      0.30 o 
  -4   1  16        7.56        8.94      1.33 o 
  -3   1  16       14.99       12.04      1.08 o 
  -2   1  16      114.44      119.72      3.66 o 
  -1   1  16       51.69       52.70      2.01 o 
   0   1  16       40.38       41.16      2.90 o 
   1   1  16       51.13       49.21      2.95 o 
   2   1  16      113.75      113.76      2.82 o 
   3   1  16       15.39       13.96      1.75 o 
   4   1  16        7.52        7.62      1.22 o 
  -3   2  16       28.40       28.09      1.61 o 
  -2   2  16        4.99        4.94      0.72 o 
  -1   2  16       40.36       45.63      3.19 o 
   0   2  16        2.95        2.30      0.68 o 
   1   2  16       39.91       45.15      3.11 o 
   2   2  16        4.98        5.54      1.02 o 
   3   2  16       28.10       26.94      2.30 o 
   4   2  16       37.91       39.64      2.63 o 
  -3   3  16       20.50       19.02      1.67 o 
  -2   3  16       13.17       11.57      1.45 o 
  -1   3  16       65.67       62.69      3.55 o 
   0   3  16       20.93       18.65      1.95 o 
   1   3  16       65.31       63.04      3.47 o 
   2   3  16       13.56       12.34      1.40 o 
  -2   4  16       67.36       68.61      3.30 o 
  -1   4  16        2.64        3.24      0.77 o 
   0   4  16       13.42       15.10      1.66 o 
   1   4  16        2.73        2.72      0.70 o 
  -1   5  16        0.30       -0.05      0.24 o 
   0   5  16        3.72        2.18      0.56 o 
   1   0  17       32.34       35.28      1.53 o 
   2   0  17        5.69        7.54      0.84 o 
   3   0  17        2.07        3.10      0.77 o 
  -3   1  17       70.57       80.48      3.82 o 
  -2   1  17       38.47       41.94      1.96 o 
  -1   1  17       27.80       29.10      2.43 o 
   0   1  17       21.76       22.30      2.15 o 
   1   1  17       27.24       28.93      1.64 o 
   2   1  17       38.57       42.51      1.95 o 
   3   1  17       71.21       77.99      3.75 o 
  -2   2  17       17.65       16.37      1.65 o 
  -1   2  17       21.16       22.07      2.04 o 
   0   2  17       16.28       17.04      1.83 o 
   1   2  17       21.50       20.31      2.98 o 
   2   2  17       17.60       14.81      1.08 o 
   3   2  17        1.84        1.86      0.56 o 
  -2   3  17        9.44        7.48      1.05 o 
  -1   3  17       21.59       20.45      1.87 o 
   0   3  17       42.11       42.91      2.72 o 
   1   3  17       21.52       21.82      1.85 o 
   2   3  17        9.36        7.85      1.06 o 
   0   0  18        4.19        3.82      0.83 o 
   1   0  18       34.54       37.71      2.52 o 
  -1   1  18       14.24       15.56      1.59 o 
   0   1  18        1.58        2.76      0.65 o 
   1   1  18       14.19       13.82      1.46 o 
   0   2  18        3.71        3.79      0.77 o 
                                                 
